# Supplementary material for: Dataset of de novo assembly and functional annotation of the transcriptome during germination and initial growth of seedlings of Myrciaria Dubia “camu-camu”
Source: Data Brief. 2020 Jun 11;31:105834. doi: 10.1016/j.dib.2020.105834 (PMC7305401; doi:10.1016/j.dib.2020.105834)
Supplement: Supplementary file 2 [file mmc2.xml]

<?xml version="1.0" encoding="utf-8" standalone="no"?>
<data>
  <datasets>
    <author>juan.castro@unapiquitos.edu.pe</author>
    <type>1</type>
    <dataset>
      <name>De novo assembly and functional annotation of the transcriptome during germination and initial growth of seedlings of Myrciaria dubia “camu-camu”</name>
      <caption />
      <description>Contains the Transcriptome Shotgun Assembly Sequence Dataset of Myrciaria dubia "camu-camu" during seeds germination and initial growth of seedlings (until the first month). Sequences were assembled with the software Trinity v2.9.1 and Generate SuperTranscripts v2.9.1 . Also, in this dataset are included results obtained with BUSCO, TransDecoder, KAAS Annotation, and FunctionAnnotator Analysis.</description>
      <filetype>
        <name />
      </filetype>
      <filesize />
      <source>0</source>
      <sourcename>Original Data</sourcename>
      <access>
        <type>1</type>
        <name>Data available in data repository</name>
        <reponame>Mendeley Data</reponame>
        <PersistentId>10.17632/2csj3h29fr.1</PersistentId>
        <deeplinkurl>https://data.mendeley.com/datasets/2csj3h29fr/1</deeplinkurl>
      </access>
    </dataset>
  </datasets>
</data>
